# Supplementary material for: Highly selective self-condensation of cyclohexanone: the distinct catalytic behaviour of HRF5015
Source: R Soc Open Sci. 2020 Oct 7;7(10):200123. doi: 10.1098/rsos.200123 (PMC7657892; doi:10.1098/rsos.200123)
Supplement: Peng et.al_ data_ESM.xls [file rsos200123supp2.xlsx]

## Sheet: Fig.1
Time(min0	50℃	60℃	70℃	800℃	90℃	100℃
0	0	0	0	0	0	0
3						2.05103
5	0.51104	0.57672		2.01063	2.87293
6			1.49976			3.24676
9						4.28803
10	0.62496	0.92311	1.89649	3.02429
12						5.73434
15	1.01549	1.29744	2.59112		6.73964	6.6615
18						7.43408
20	1.2711	1.82717	3.40723	6.68271
21						10.2133
24						12.4133
25	1.67498	2.42881	3.48927		11.2923
27						12.6199
30	1.83429	2.82361		9.09455		13.7514
35	2.09898	3.32931	6.11809		13.9803	14.8471
40	2.38627	3.69439		12.0729		17.0117
45			7.22632		16.3129
50	2.7072	4.1118		14.8515		20.042
55					18.2601
60			9.6035	16.1543		21.6615
65					21.9381
70	3.19563	5.29959		18.4221
75					23.7256
80	3.71878	5.80796	11.9632	20.4415		26.4728
85					24.1158
90				20.9323
100	4.57335	6.60416	14.2915			28.1528
105					27.191
110				23.2834
120			16.0468			31.5802
125					29.9411
130				25.3319
140	5.49255	8.73321
145					32.0564
150			17.8973	27.5938		33.7565
165					32.3588
170				29.4208
180			21.0411			34.971
190	7.19387	11.2236
195					34.8636
200
210			22.9498			36.9605
225					35.6076
230				31.8906
240			24.3066			37.9043
250	8.47867	12.9774
255					37.3426
260				34.9861
300			26.305			40.7906
310	9.71257	14.9374
315					39.5161
320				37.2925
360			27.4956			43.6808
375					43.0343
380	11.4249	16.2795		39.4743
420			28.3718			45.3123
435					43.8138
440	11.9919	17.8418		41.2177
495			29.875		46.9852	47.49
500				42.2844
530	12.6325	18.8744
540			30.7094			48.487
555					47.7969
560				42.9151
600	12.9157	19.936	32.12	43.2825	48.09	49.0729

## Sheet: Fig.2
（a）	T（K)	r+
	323.15	0.00276
	333.15	0.00541
	343.15	0.00882
	353.15	0.01436
	363.15	0.02562
（b）	1/T(K-1)	ln(r+)
	0.00309	-5.89
	0.003	-5.22
	0.00292	-4.73
	0.00283	-4.24
	0.00275	-3.67

## Sheet: Fig.3
Time(min)	0g/kg	5g/kg	10g/kg	15g/kg	20g/kg
0	0	0	0	0	0
5		0.281	1.325	1.336	2.873
10				2.26
15			2.729		6.74
20	0	1.804		3.654
25			3.989		11.292
30		2.823		6.126
35			5.291		13.98
40	0	3.355		7.686
45			6.291		16.313
50		4.525		9.588
55			7.803	9.84	18.26
60	0	5.369	8.606	10.791
65					21.338
70			9.292	12.867
75		6.789
80			9.699	14.24
85					24.115
90	0	8.2	10.907	16.548
100			12.567
105		8.53			27.19
120	0		14.366	19.673
125					29.94
135		10.432	15.1
145					31.056
150	0		16.012	22.556
165		11.495			32.359
180	0		17.394
195				25.633	34.864
210		12.56	18.39
225					35.607
240	0		19.11	28.88
255		14.232			37.343
300	0		20.967	30.523
315		15.993			39.516
330				32.026
360	0		22.422	32.501
375		16.897			41.334
420	0	17.958		33.302
435			24.107		42.214

## Sheet: Fig.4
Runs	Dimer yield	Dimer selectivity
1	47.69	100
2	46.52	100
3	45.03	100
4	43.58	100
5	43.26	100

## Sheet: Fig.8
(a)	Wavenumber (cm-1)	Absorbance (a.u.)								(b)	Wavenumber (cm-1)	Absorbance (a.u.)
		1	2	3	4	5	6					1	2	3	4	5	6
	2000.2	0.00413	0.03768	0.0559	0.08058	0.10728	0.13106				3900.45	0.0177	0.03536	0.04957	0.0667	0.08504	0.10458
	1998.77	0.00417	0.03701	0.05579	0.08016	0.10677	0.13048				3899.02	0.01776	0.0353	0.04955	0.06687	0.08502	0.10468
	1997.34	0.00422	0.03637	0.0557	0.07988	0.10642	0.13005				3897.6	0.01775	0.03516	0.04946	0.06698	0.08491	0.10469
	1995.91	0.0043	0.03584	0.05569	0.07981	0.10635	0.1297				3896.17	0.0177	0.03497	0.04932	0.06704	0.08476	0.10465
	1994.48	0.00445	0.03546	0.05589	0.07998	0.10665	0.12938				3894.74	0.01764	0.03477	0.04917	0.06706	0.08464	0.10461
	1993.06	0.00474	0.0352	0.05635	0.08039	0.10725	0.12907				3893.31	0.01761	0.03464	0.04905	0.06708	0.0846	0.10459
	1991.63	0.00521	0.035	0.05688	0.08087	0.10796	0.12876				3891.89	0.01763	0.03459	0.04897	0.06709	0.08461	0.1046
	1990.2	0.00578	0.03485	0.05728	0.08126	0.10863	0.12848				3890.46	0.0177	0.03462	0.04894	0.06712	0.08467	0.10464
	1988.77	0.00626	0.0348	0.0575	0.08153	0.10921	0.12828				3889.03	0.01781	0.03472	0.04895	0.06716	0.0848	0.10472
	1987.35	0.00655	0.0349	0.05765	0.08175	0.10979	0.12827				3887.6	0.01794	0.03484	0.049	0.06724	0.08499	0.10483
	1985.92	0.00665	0.03509	0.05789	0.08203	0.11044	0.12859				3886.17	0.01806	0.03495	0.04904	0.06731	0.08519	0.10496
	1984.49	0.00671	0.03534	0.05838	0.08237	0.11115	0.12926				3884.75	0.01814	0.03501	0.04905	0.06732	0.08534	0.1051
	1983.06	0.00687	0.0357	0.05917	0.08266	0.11184	0.13014				3883.32	0.01821	0.03504	0.04904	0.0673	0.08539	0.10526
	1981.64	0.00712	0.03623	0.06014	0.08281	0.11241	0.13103				3881.89	0.01828	0.03508	0.04905	0.06724	0.08539	0.10544
	1980.21	0.00733	0.03695	0.06109	0.08286	0.11278	0.13179				3880.46	0.01836	0.0351	0.04907	0.06716	0.08539	0.10561
	1978.78	0.00741	0.0378	0.06187	0.08298	0.11296	0.13245				3879.04	0.0184	0.03509	0.04908	0.06705	0.08539	0.1057
	1977.35	0.00738	0.03871	0.06244	0.0833	0.11301	0.1331				3877.61	0.01838	0.03503	0.04904	0.0669	0.08534	0.10566
	1975.92	0.00734	0.03959	0.06285	0.08377	0.11301	0.13375				3876.18	0.0183	0.03493	0.04892	0.06672	0.08523	0.1055
	1974.5	0.0074	0.04035	0.06311	0.0842	0.113	0.13433				3874.75	0.01817	0.03481	0.04874	0.06654	0.0851	0.10528
	1973.07	0.00753	0.04096	0.06319	0.08438	0.11294	0.13475				3873.33	0.01805	0.03473	0.04857	0.06641	0.08501	0.10507
	1971.64	0.00766	0.04145	0.06303	0.08425	0.11279	0.13498				3871.9	0.01798	0.03474	0.0485	0.0664	0.08502	0.10493
	1970.21	0.00771	0.04181	0.06264	0.08395	0.11252	0.13506				3870.47	0.01796	0.03483	0.04855	0.06651	0.08514	0.10494
	1968.79	0.00761	0.04202	0.06212	0.08367	0.11209	0.13503				3869.04	0.01795	0.03494	0.04867	0.06667	0.08534	0.10506
	1967.36	0.00733	0.04199	0.06156	0.08347	0.11153	0.13489				3867.61	0.01791	0.03502	0.04877	0.06677	0.08549	0.10519
	1965.93	0.00697	0.04174	0.06096	0.08324	0.11091	0.13462				3866.19	0.01784	0.03509	0.04881	0.06681	0.08553	0.10522
	1964.5	0.00665	0.0413	0.06033	0.08291	0.11038	0.13418				3864.76	0.01773	0.03512	0.04881	0.06678	0.08547	0.10511
	1963.08	0.00644	0.04082	0.05973	0.08255	0.11001	0.13356				3863.33	0.01761	0.03515	0.04882	0.06673	0.08538	0.10493
	1961.65	0.00634	0.04043	0.05924	0.08234	0.10977	0.13279				3861.9	0.01749	0.03518	0.04886	0.06667	0.08534	0.10475
	1960.22	0.00629	0.04019	0.05884	0.08234	0.10957	0.13195				3860.48	0.01741	0.03525	0.04897	0.06661	0.08536	0.10465
	1958.79	0.00631	0.04004	0.05847	0.08249	0.10938	0.13115				3859.05	0.01739	0.03536	0.04912	0.0666	0.08545	0.10465
	1957.36	0.00636	0.03989	0.0581	0.08271	0.10932	0.13049				3857.62	0.01744	0.03553	0.0493	0.06666	0.08557	0.10473
	1955.94	0.00638	0.03976	0.05776	0.08296	0.10949	0.13007				3856.19	0.01755	0.03573	0.04953	0.06684	0.08576	0.10488
	1954.51	0.00633	0.03961	0.05747	0.08327	0.1099	0.12995				3854.77	0.01773	0.03598	0.04981	0.06715	0.08604	0.10509
	1953.08	0.00632	0.03941	0.05727	0.08364	0.1104	0.13008				3853.34	0.01795	0.03622	0.05013	0.06751	0.08639	0.10535
	1951.65	0.00654	0.03918	0.05723	0.08404	0.11083	0.1304				3851.91	0.0182	0.03644	0.05044	0.06784	0.0867	0.10561
	1950.23	0.00709	0.03906	0.05745	0.08445	0.11113	0.13084				3850.48	0.01848	0.03664	0.05073	0.06808	0.08689	0.10588
	1948.8	0.00776	0.03915	0.05796	0.08487	0.1114	0.13137				3849.05	0.01877	0.03684	0.05101	0.06828	0.08697	0.10613
	1947.37	0.00828	0.03939	0.05862	0.08532	0.11172	0.13193				3847.63	0.01903	0.03703	0.05127	0.06844	0.08702	0.10638
	1945.94	0.00849	0.03967	0.05925	0.08581	0.11214	0.13248				3846.2	0.01926	0.03718	0.0515	0.06859	0.0871	0.10663
	1944.52	0.00848	0.03993	0.05976	0.0863	0.1126	0.13303				3844.77	0.01944	0.03729	0.05171	0.06875	0.08728	0.10691
	1943.09	0.0084	0.04016	0.06017	0.0867	0.11301	0.13357				3843.34	0.01961	0.03739	0.05193	0.06894	0.08755	0.10724
	1941.66	0.00832	0.04038	0.06048	0.08689	0.1133	0.13408				3841.92	0.01978	0.03752	0.0522	0.06919	0.0879	0.10766
	1940.23	0.00823	0.04058	0.06067	0.08689	0.11347	0.13452				3840.49	0.01998	0.0377	0.05257	0.06954	0.08832	0.10818
	1938.8	0.00817	0.04082	0.06076	0.0868	0.1136	0.13482				3839.06	0.02019	0.03795	0.05307	0.07	0.0888	0.1088
	1937.38	0.00816	0.04109	0.06083	0.08675	0.11374	0.13487				3837.63	0.02041	0.03823	0.05365	0.0705	0.08934	0.10954
	1935.95	0.00818	0.04133	0.06093	0.08677	0.11385	0.13452				3836.21	0.02061	0.03848	0.05421	0.07097	0.08991	0.11033
	1934.52	0.00816	0.04142	0.06108	0.08679	0.11379	0.13372				3834.78	0.02078	0.03871	0.05467	0.07135	0.09045	0.11104
	1933.09	0.00798	0.0413	0.06124	0.08669	0.11349	0.13257				3833.35	0.02092	0.03893	0.055	0.07162	0.09089	0.11158
	1931.67	0.0076	0.04105	0.06139	0.08647	0.113	0.13127				3831.92	0.02097	0.03911	0.0552	0.07179	0.09124	0.11197
	1930.24	0.00701	0.0408	0.06147	0.0862	0.11245	0.12995				3830.49	0.02093	0.03923	0.05531	0.07185	0.09149	0.11225
	1928.81	0.00628	0.04064	0.06142	0.08602	0.11186	0.12863				3829.07	0.02078	0.03926	0.05534	0.07181	0.09167	0.11247
	1927.38	0.00553	0.04057	0.06118	0.086	0.11122	0.12732				3827.64	0.02056	0.03924	0.05532	0.07174	0.09179	0.11263
	1925.96	0.00489	0.04056	0.06073	0.08607	0.11053	0.1261				3826.21	0.02032	0.0392	0.05524	0.07169	0.09186	0.11274
	1924.53	0.00441	0.04057	0.06016	0.08613	0.1099	0.12507				3824.78	0.02007	0.03916	0.05513	0.0717	0.09188	0.11278
	1923.1	0.00413	0.04064	0.05962	0.08611	0.10944	0.1243				3823.36	0.01982	0.0391	0.05499	0.07177	0.09187	0.11275
	1921.67	0.00409	0.0408	0.05919	0.08593	0.10916	0.12381				3821.93	0.01959	0.039	0.05485	0.07189	0.09186	0.11268
	1920.24	0.00436	0.04109	0.05892	0.08566	0.10903	0.12362				3820.5	0.01943	0.03889	0.05474	0.07201	0.09189	0.11261
	1918.82	0.00504	0.04147	0.05893	0.0854	0.10901	0.12376				3819.07	0.01937	0.03879	0.05467	0.07211	0.09195	0.11259
	1917.39	0.0061	0.04188	0.05933	0.08531	0.10914	0.12426				3817.65	0.01939	0.03868	0.05459	0.07214	0.09202	0.11263
	1915.96	0.00727	0.04222	0.06001	0.0854	0.10943	0.12506				3816.22	0.01943	0.03855	0.05447	0.0721	0.09206	0.11273
	1914.53	0.00819	0.04234	0.06064	0.08549	0.10983	0.12595				3814.79	0.01946	0.03843	0.0543	0.07203	0.0921	0.11285
	1913.11	0.00864	0.04225	0.06093	0.08536	0.11017	0.12677				3813.36	0.01949	0.03834	0.05411	0.07198	0.09218	0.11298
	1911.68	0.00873	0.04208	0.06087	0.08495	0.11032	0.12754				3811.93	0.01952	0.03832	0.05396	0.07197	0.09234	0.11313
	1910.25	0.00873	0.04202	0.06061	0.08438	0.11027	0.12834				3810.51	0.01956	0.03836	0.05386	0.07199	0.09258	0.11327
	1908.82	0.00885	0.04204	0.06025	0.08386	0.11007	0.12916				3809.08	0.0196	0.03843	0.05381	0.07201	0.09283	0.11338
	1907.4	0.00913	0.04202	0.05978	0.08346	0.1098	0.12985				3807.65	0.01963	0.03851	0.0538	0.07203	0.09305	0.11346
	1905.97	0.00953	0.04183	0.0592	0.08317	0.10953	0.13026				3806.22	0.01968	0.03861	0.05386	0.07208	0.09325	0.11358
	1904.54	0.00997	0.04145	0.05855	0.08287	0.10923	0.13029				3804.8	0.01978	0.03873	0.05401	0.07221	0.09349	0.1138
	1903.11	0.01034	0.04086	0.05787	0.08247	0.10881	0.12993				3803.37	0.01995	0.03893	0.05425	0.07246	0.09382	0.11418
	1901.68	0.01057	0.04006	0.05717	0.082	0.10821	0.1293				3801.94	0.02019	0.03922	0.05458	0.07286	0.09426	0.1147
	1900.26	0.01059	0.03908	0.05649	0.08158	0.10753	0.12867				3800.51	0.02049	0.03963	0.05499	0.07339	0.09479	0.1153
	1898.83	0.01043	0.0381	0.05588	0.08134	0.10688	0.12832				3799.09	0.02078	0.0401	0.05543	0.07396	0.09536	0.11593
	1897.4	0.01022	0.03725	0.05533	0.08134	0.1063	0.12829				3797.66	0.02104	0.04057	0.05586	0.07451	0.09593	0.11653
	1895.97	0.01016	0.03657	0.05485	0.0815	0.10574	0.12837				3796.23	0.02126	0.04098	0.05628	0.07503	0.09646	0.11705
	1894.55	0.01035	0.036	0.05448	0.08168	0.10517	0.12833				3794.8	0.02147	0.04134	0.0567	0.07556	0.09696	0.11751
	1893.12	0.01073	0.03554	0.05427	0.08174	0.10467	0.12814				3793.38	0.02167	0.04169	0.05714	0.0761	0.09745	0.118
	1891.69	0.01118	0.0352	0.05426	0.08161	0.10432	0.12791				3791.95	0.02188	0.04204	0.05759	0.07666	0.09793	0.11856
	1890.26	0.0116	0.03504	0.05447	0.08134	0.10421	0.12779				3790.52	0.02209	0.04236	0.05804	0.0772	0.09838	0.11917
	1888.84	0.01198	0.03505	0.05486	0.08106	0.1043	0.12782				3789.09	0.02231	0.04264	0.05847	0.07771	0.09882	0.1198
	1887.41	0.01233	0.03521	0.05539	0.08091	0.10453	0.12799				3787.66	0.02258	0.04291	0.0589	0.0782	0.09928	0.12046
	1885.98	0.01264	0.03548	0.05606	0.0809	0.10487	0.12826				3786.24	0.02295	0.04318	0.05936	0.07867	0.09982	0.12118
	1884.55	0.0128	0.0358	0.05683	0.08101	0.10527	0.12856				3784.81	0.02339	0.04347	0.05981	0.07908	0.10042	0.12198
	1883.12	0.01261	0.03617	0.0576	0.08117	0.10568	0.12878				3783.38	0.02385	0.04378	0.06021	0.07942	0.10101	0.12283
	1881.7	0.01197	0.03657	0.0582	0.08133	0.10605	0.12883				3781.95	0.02428	0.04413	0.06057	0.0797	0.10156	0.12365
	1880.27	0.01108	0.03702	0.0586	0.08149	0.1064	0.12877				3780.53	0.02467	0.04455	0.06092	0.08001	0.10209	0.12443
	1878.84	0.01036	0.03758	0.05891	0.08165	0.10686	0.12879				3779.1	0.02501	0.04502	0.06128	0.08037	0.10264	0.12516
	1877.41	0.01022	0.03825	0.05921	0.08186	0.10753	0.12901				3777.67	0.02528	0.0455	0.06164	0.08077	0.1032	0.12584
	1875.99	0.01072	0.03894	0.05953	0.08219	0.10842	0.12942				3776.24	0.0255	0.04596	0.06196	0.08117	0.10375	0.12645
	1874.56	0.01158	0.0395	0.05982	0.08267	0.10939	0.12985				3774.82	0.0257	0.0464	0.06226	0.08154	0.10429	0.12703
	1873.13	0.01251	0.03986	0.06007	0.08325	0.11031	0.13018				3773.39	0.02592	0.04685	0.06256	0.0819	0.10482	0.12762
	1871.7	0.0133	0.04005	0.06029	0.08389	0.11108	0.13041				3771.96	0.0262	0.04733	0.06292	0.08234	0.10536	0.12822
	1870.28	0.01395	0.04017	0.06048	0.08455	0.11173	0.13062				3770.53	0.02655	0.04784	0.06339	0.08295	0.10591	0.1288
	1868.85	0.01449	0.04027	0.06066	0.08524	0.11233	0.13086				3769.1	0.02697	0.0484	0.06396	0.08377	0.10652	0.12939
	1867.42	0.01498	0.04037	0.06087	0.08595	0.11294	0.13113				3767.68	0.02744	0.04899	0.06462	0.08475	0.10724	0.13007
	1865.99	0.01547	0.04047	0.06117	0.08663	0.11352	0.13139				3766.25	0.02795	0.04961	0.06534	0.0858	0.10808	0.13084
	1864.56	0.01601	0.04054	0.06155	0.08714	0.11397	0.13157				3764.82	0.02847	0.05021	0.06613	0.08688	0.10898	0.13165
	1863.14	0.01659	0.04049	0.06192	0.08737	0.11417	0.13157				3763.39	0.02905	0.05075	0.06704	0.08797	0.10987	0.13245
	1861.71	0.01709	0.04026	0.06215	0.08723	0.11413	0.13134				3761.97	0.02969	0.0512	0.06806	0.08909	0.11077	0.13326
	1860.28	0.01741	0.03986	0.06219	0.08675	0.11402	0.13094				3760.54	0.03037	0.05156	0.06914	0.09019	0.11173	0.13412
	1858.85	0.01752	0.03936	0.06205	0.08612	0.11404	0.13051				3759.11	0.03107	0.05191	0.07024	0.09123	0.11273	0.13506
	1857.43	0.01747	0.0388	0.06169	0.08552	0.11419	0.13012				3757.68	0.03178	0.05231	0.07134	0.0922	0.11371	0.13598
	1856	0.01732	0.03816	0.06108	0.08502	0.1143	0.12982				3756.26	0.0325	0.05278	0.07241	0.09307	0.11463	0.13684
	1854.57	0.01712	0.03744	0.06025	0.08459	0.11417	0.12961				3754.83	0.03322	0.0533	0.07346	0.09385	0.11548	0.13762
	1853.14	0.01684	0.03675	0.05934	0.0841	0.11375	0.12944				3753.4	0.03396	0.05389	0.07451	0.09453	0.11632	0.13839
	1851.72	0.01637	0.03627	0.05849	0.0835	0.11312	0.12922				3751.97	0.03475	0.05459	0.07557	0.09512	0.11723	0.13923
	1850.29	0.01563	0.03607	0.0578	0.08282	0.11239	0.12891				3750.54	0.03558	0.05546	0.07669	0.0957	0.11826	0.14015
	1848.86	0.01469	0.03612	0.05732	0.08229	0.11172	0.12858				3749.12	0.03643	0.05645	0.07787	0.09633	0.11944	0.14114
	1847.43	0.0139	0.03629	0.05711	0.08213	0.1112	0.12843				3747.69	0.0372	0.05749	0.07906	0.09704	0.12074	0.14219
	1846	0.01352	0.03645	0.05718	0.08236	0.11091	0.12869				3746.26	0.03786	0.05847	0.0802	0.0978	0.12207	0.14323
	1844.58	0.01351	0.03652	0.05745	0.08278	0.11076	0.12939				3744.83	0.03839	0.05933	0.08119	0.09855	0.12335	0.14421
	1843.15	0.01358	0.0365	0.05779	0.08315	0.11059	0.1303				3743.41	0.03885	0.06012	0.08199	0.09925	0.12458	0.14513
	1841.72	0.01347	0.03647	0.05814	0.08339	0.11028	0.13114				3741.98	0.0393	0.06092	0.08263	0.09989	0.12578	0.14609
	1840.29	0.0132	0.03647	0.05852	0.08353	0.10982	0.13173				3740.55	0.03981	0.06183	0.08322	0.10052	0.127	0.14716
	1838.87	0.01289	0.03656	0.05894	0.08368	0.10934	0.13205				3739.12	0.04042	0.06288	0.08388	0.10118	0.12822	0.14833
	1837.44	0.01262	0.03678	0.05937	0.08392	0.10896	0.13219				3737.7	0.04108	0.064	0.08462	0.10194	0.12946	0.14959
	1836.01	0.01234	0.03719	0.05979	0.08433	0.10875	0.13225				3736.27	0.04176	0.06511	0.0854	0.10282	0.13074	0.15094
	1834.58	0.012	0.03779	0.06023	0.08491	0.1087	0.13227				3734.84	0.04242	0.06616	0.08619	0.10382	0.13209	0.15243
	1833.16	0.01166	0.0385	0.06072	0.0856	0.10874	0.13224				3733.41	0.04304	0.06714	0.08699	0.1049	0.13352	0.15409
	1831.73	0.01142	0.0392	0.0612	0.08625	0.10883	0.13217				3731.98	0.04364	0.06811	0.08786	0.10606	0.13498	0.15588
	1830.3	0.0113	0.03983	0.06155	0.0867	0.10895	0.13204				3730.56	0.04431	0.06909	0.08885	0.10737	0.13646	0.15776
	1828.87	0.01127	0.0404	0.06168	0.0869	0.10911	0.13184				3729.13	0.04512	0.07013	0.08998	0.10888	0.13805	0.15974
	1827.44	0.01125	0.04097	0.06163	0.08693	0.10941	0.13158				3727.7	0.04614	0.07127	0.09125	0.11059	0.13989	0.16191
	1826.02	0.01127	0.04153	0.06153	0.08697	0.10995	0.13133				3726.27	0.04741	0.07263	0.09271	0.11247	0.14205	0.16435
	1824.59	0.01143	0.04201	0.06141	0.08715	0.1107	0.13118				3724.85	0.04897	0.07432	0.09447	0.11455	0.14452	0.16712
	1823.16	0.01187	0.04235	0.06121	0.08749	0.11146	0.13124				3723.42	0.05081	0.07634	0.09659	0.11686	0.14726	0.17019
	1821.73	0.01268	0.04259	0.06094	0.08788	0.11202	0.13157				3721.99	0.05287	0.07862	0.09904	0.11944	0.15024	0.17358
	1820.31	0.01384	0.0429	0.06069	0.08821	0.11232	0.1321				3720.56	0.05512	0.08113	0.10179	0.12233	0.15351	0.17728
	1818.88	0.0152	0.04336	0.0606	0.08841	0.11243	0.13263				3719.14	0.0576	0.08389	0.10483	0.12556	0.1571	0.18131
	1817.45	0.01663	0.0439	0.06071	0.08847	0.11248	0.13303				3717.71	0.06033	0.0869	0.10818	0.12911	0.16105	0.18567
	1816.02	0.01803	0.04436	0.06094	0.08852	0.11255	0.13332				3716.28	0.06327	0.0901	0.1118	0.13293	0.16533	0.19029
	1814.6	0.01936	0.04461	0.06121	0.08876	0.11265	0.13365				3714.85	0.06631	0.09339	0.11565	0.13694	0.16987	0.19506
	1813.17	0.02057	0.04455	0.06154	0.08924	0.11279	0.13414				3713.42	0.06937	0.09671	0.11965	0.14106	0.17457	0.19991
	1811.74	0.02149	0.04417	0.06199	0.08982	0.11285	0.13469				3712	0.07243	0.10006	0.12368	0.14518	0.17936	0.20474
	1810.31	0.02198	0.04347	0.06256	0.09023	0.11274	0.13502				3710.57	0.07551	0.10347	0.1277	0.14931	0.18419	0.20956
	1808.88	0.02206	0.04255	0.06322	0.09031	0.11245	0.13494				3709.14	0.07868	0.10701	0.13177	0.1535	0.18914	0.21454
	1807.46	0.02191	0.04157	0.06387	0.09014	0.11211	0.13452				3707.71	0.08204	0.11072	0.136	0.15786	0.19427	0.21989
	1806.03	0.02164	0.0407	0.06443	0.08994	0.11182	0.13403				3706.29	0.08561	0.11459	0.14045	0.16242	0.19959	0.2257
	1804.6	0.02116	0.04004	0.06484	0.0899	0.11163	0.13369				3704.86	0.08928	0.11847	0.14501	0.16714	0.20498	0.23182
	1803.17	0.02035	0.03966	0.06512	0.0901	0.11151	0.13359				3703.43	0.09293	0.12224	0.14952	0.17197	0.21033	0.23795
	1801.75	0.01923	0.03959	0.0654	0.09054	0.11148	0.13366				3702	0.09643	0.1258	0.15387	0.17682	0.21556	0.24384
	1800.32	0.018	0.03971	0.06578	0.09109	0.11156	0.13378				3700.58	0.09968	0.12911	0.15796	0.18156	0.22059	0.24938
	1798.89	0.01682	0.03983	0.06625	0.09158	0.11176	0.13383				3699.15	0.10263	0.13214	0.16167	0.18601	0.22533	0.25451
	1797.46	0.01573	0.03987	0.06667	0.09182	0.11201	0.13376				3697.72	0.10531	0.13484	0.16495	0.19007	0.22982	0.25925
	1796.04	0.01468	0.0399	0.0669	0.09173	0.1122	0.13362				3696.29	0.1078	0.13728	0.16793	0.19379	0.23417	0.2637
	1794.61	0.01368	0.04008	0.06693	0.09144	0.11225	0.13344				3694.86	0.1103	0.1396	0.17087	0.19733	0.23861	0.26808
	1793.18	0.0128	0.04045	0.06679	0.0911	0.11222	0.13327				3693.44	0.1129	0.14195	0.17395	0.20083	0.24322	0.27251
	1791.75	0.01215	0.04095	0.06649	0.09084	0.11218	0.13314				3692.01	0.1155	0.14425	0.17702	0.20425	0.24781	0.27687
	1790.32	0.01179	0.04149	0.06603	0.0907	0.11216	0.13309				3690.58	0.11772	0.14612	0.17956	0.20732	0.25182	0.28067
	1788.9	0.01171	0.04209	0.06543	0.09068	0.11212	0.13316				3689.15	0.11921	0.1472	0.18113	0.20974	0.2547	0.28335
	1787.47	0.01186	0.04284	0.06478	0.09076	0.11202	0.13334				3687.73	0.11985	0.14735	0.1816	0.21135	0.25621	0.28466
	1786.04	0.01218	0.04376	0.06418	0.0909	0.11191	0.13356				3686.3	0.11978	0.14668	0.18111	0.21208	0.25656	0.28474
	1784.61	0.01265	0.0448	0.06373	0.09106	0.11189	0.13378				3684.87	0.11917	0.14545	0.17993	0.21199	0.25616	0.28391
	1783.19	0.0133	0.04582	0.06343	0.09133	0.11204	0.13405				3683.44	0.11802	0.14385	0.17824	0.21114	0.25523	0.28241
	1781.76	0.01411	0.04676	0.06323	0.09186	0.11234	0.1344				3682.02	0.11628	0.14195	0.17611	0.20959	0.25382	0.28032
	1780.33	0.01502	0.04757	0.06314	0.09269	0.1127	0.13479				3680.59	0.11394	0.13974	0.17355	0.20742	0.25191	0.27771
	1778.9	0.01597	0.04814	0.06323	0.09372	0.11305	0.13511				3679.16	0.11109	0.13723	0.17065	0.20475	0.24958	0.2747
	1777.48	0.0169	0.04844	0.06358	0.09474	0.11335	0.13529				3677.73	0.10793	0.13447	0.16751	0.20181	0.24696	0.27146
	1776.05	0.01767	0.04855	0.06418	0.09559	0.11356	0.1354				3676.3	0.10467	0.13158	0.16433	0.19884	0.24423	0.26823
	1774.62	0.01814	0.04865	0.06488	0.09622	0.11361	0.13558				3674.88	0.10152	0.1287	0.1613	0.196	0.24154	0.26528
	1773.19	0.01827	0.04887	0.0656	0.09667	0.11346	0.13599				3673.45	0.09863	0.1259	0.15857	0.19334	0.23896	0.26281
	1771.76	0.0181	0.04919	0.06632	0.09704	0.11309	0.13665				3672.02	0.09601	0.12319	0.15614	0.19087	0.23639	0.26079
	1770.34	0.01775	0.04951	0.06707	0.09742	0.1126	0.13742				3670.59	0.0936	0.12055	0.15396	0.18864	0.23375	0.25898
	1768.91	0.01738	0.0497	0.06788	0.09781	0.11209	0.13809				3669.17	0.09132	0.11801	0.15199	0.18673	0.2311	0.25726
	1767.48	0.01712	0.04964	0.06869	0.09811	0.11165	0.13849				3667.74	0.08917	0.11571	0.15027	0.18516	0.22869	0.25573
	1766.05	0.01701	0.04932	0.0694	0.09813	0.11132	0.13858				3666.31	0.0872	0.11382	0.14893	0.18383	0.22687	0.2547
	1764.63	0.017	0.04886	0.06988	0.09775	0.11108	0.13843				3664.88	0.08542	0.11235	0.14814	0.18266	0.22582	0.25436
	1763.2	0.01704	0.04851	0.07012	0.09703	0.11092	0.13822				3663.46	0.08385	0.11123	0.14795	0.18163	0.22543	0.2547
	1761.77	0.01714	0.04851	0.07022	0.09624	0.11092	0.13808				3662.03	0.08249	0.11038	0.14826	0.18082	0.22549	0.25552
	1760.34	0.01741	0.04898	0.07034	0.09576	0.11123	0.13806				3660.6	0.08133	0.10969	0.14878	0.18031	0.22576	0.25653
	1758.92	0.0179	0.04984	0.0706	0.09588	0.11203	0.13818				3659.17	0.08022	0.10896	0.1491	0.18003	0.22597	0.25742
	1757.49	0.01861	0.05093	0.07114	0.09668	0.11341	0.13856				3657.74	0.07891	0.10791	0.14883	0.17977	0.2258	0.25782
	1756.06	0.01951	0.0521	0.07207	0.09805	0.11535	0.13937				3656.32	0.07727	0.10642	0.14785	0.17935	0.22511	0.25751
	1754.63	0.02054	0.05334	0.07343	0.09982	0.11775	0.14067				3654.89	0.07537	0.10467	0.14636	0.17872	0.22407	0.25662
	1753.2	0.02169	0.05468	0.07508	0.10182	0.12048	0.1423				3653.46	0.0734	0.10292	0.14465	0.17794	0.22307	0.25554
	1751.78	0.023	0.05613	0.07689	0.10384	0.12338	0.144				3652.03	0.07145	0.10134	0.14288	0.17703	0.22233	0.25456
	1750.35	0.02454	0.05765	0.07886	0.10573	0.12637	0.14565				3650.61	0.06949	0.09993	0.14105	0.17601	0.22179	0.25373
	1748.92	0.02632	0.05918	0.081	0.10746	0.12936	0.14729				3649.18	0.0675	0.09867	0.13914	0.17493	0.22127	0.25297
	1747.49	0.02827	0.06072	0.08317	0.10911	0.13214	0.14894				3647.75	0.06559	0.09757	0.13725	0.17397	0.22082	0.25229
	1746.07	0.03036	0.06228	0.08521	0.11065	0.13454	0.15054				3646.32	0.06398	0.09665	0.1355	0.17323	0.22068	0.25178
	1744.64	0.03249	0.06384	0.08707	0.11201	0.13645	0.15201				3644.9	0.06272	0.09584	0.13384	0.17265	0.22096	0.2514
	1743.21	0.03447	0.06536	0.08877	0.1131	0.13787	0.15331				3643.47	0.06167	0.0949	0.1321	0.17201	0.22135	0.25085
	1741.78	0.03603	0.06676	0.09033	0.11386	0.13883	0.15442				3642.04	0.0607	0.09372	0.13017	0.17113	0.22147	0.24994
	1740.36	0.03708	0.06789	0.09171	0.11427	0.1394	0.15536				3640.61	0.05975	0.09227	0.12813	0.16998	0.22112	0.24868
	1738.93	0.03767	0.06864	0.0928	0.11437	0.13959	0.15611				3639.18	0.05887	0.09064	0.12612	0.16869	0.22032	0.24726
	1737.5	0.0379	0.06891	0.09339	0.1142	0.13932	0.15657				3637.76	0.05812	0.08892	0.12425	0.16745	0.21924	0.24592
	1736.07	0.03782	0.06865	0.09331	0.11378	0.13851	0.15669				3636.33	0.0575	0.08719	0.12256	0.16634	0.21805	0.24479
	1734.64	0.03746	0.06784	0.09255	0.11306	0.13709	0.15649				3634.9	0.05694	0.0856	0.12104	0.16535	0.21697	0.24391
	1733.22	0.03687	0.06652	0.09129	0.11206	0.1352	0.15601				3633.47	0.05635	0.08424	0.11975	0.16436	0.21611	0.24326
	1731.79	0.03613	0.06492	0.08984	0.1109	0.13318	0.15531				3632.05	0.05568	0.08312	0.11874	0.16329	0.21538	0.2428
	1730.36	0.03531	0.06333	0.08846	0.10978	0.13135	0.15449				3630.62	0.05488	0.08204	0.11795	0.16211	0.2145	0.2424
	1728.93	0.03447	0.06196	0.08729	0.10886	0.12987	0.15365				3629.19	0.05394	0.08078	0.11717	0.16084	0.21315	0.24178
	1727.51	0.03365	0.06081	0.08632	0.10827	0.12873	0.15289				3627.76	0.05289	0.07925	0.11625	0.15959	0.21136	0.24078
	1726.08	0.03293	0.05986	0.08553	0.10802	0.12789	0.15226				3626.34	0.05178	0.07756	0.11518	0.1585	0.20942	0.23944
	1724.65	0.03241	0.05902	0.08486	0.10799	0.12728	0.15178				3624.91	0.05063	0.07593	0.11403	0.15763	0.2077	0.23797
	1723.22	0.03209	0.05821	0.08437	0.10795	0.12687	0.15149				3623.48	0.04944	0.07448	0.11283	0.15695	0.20638	0.23657
	1721.8	0.03188	0.05738	0.08401	0.10775	0.12667	0.15135				3622.05	0.04817	0.07323	0.11157	0.15628	0.20531	0.23524
	1720.37	0.03159	0.05653	0.08365	0.10741	0.12654	0.15117				3620.62	0.04678	0.07205	0.1102	0.15543	0.20415	0.23381
	1718.94	0.03112	0.05576	0.08309	0.10701	0.12631	0.15071				3619.2	0.04527	0.07083	0.10868	0.15427	0.20257	0.23213
	1717.51	0.0305	0.0551	0.08231	0.10647	0.12586	0.14988				3617.77	0.0437	0.06954	0.10708	0.15281	0.2005	0.23024
	1716.08	0.02971	0.05453	0.08129	0.10562	0.12507	0.14871				3616.34	0.0422	0.06834	0.10553	0.1512	0.19815	0.2283
	1714.66	0.02863	0.05393	0.07981	0.10434	0.12373	0.14722				3614.91	0.0409	0.06738	0.10412	0.14962	0.19581	0.22647
	1713.23	0.02721	0.05311	0.07766	0.1027	0.12173	0.14535				3613.49	0.03982	0.06668	0.10282	0.14811	0.19369	0.22473
	1711.8	0.02562	0.052	0.07499	0.1008	0.11926	0.14321				3612.06	0.03883	0.06599	0.10135	0.14648	0.19169	0.22284
	1710.37	0.02408	0.05067	0.07221	0.09882	0.11676	0.14099				3610.63	0.03768	0.06495	0.09943	0.14443	0.1895	0.22045
	1708.95	0.02275	0.04926	0.06965	0.09689	0.11456	0.13889				3609.2	0.03626	0.06341	0.097	0.14189	0.1869	0.21744
	1707.52	0.02176	0.04788	0.06744	0.09512	0.11285	0.13705				3607.78	0.03468	0.06154	0.09435	0.13911	0.18399	0.2141
	1706.09	0.0212	0.04653	0.06558	0.09356	0.11154	0.13549				3606.35	0.03314	0.05964	0.09183	0.13645	0.1811	0.21093
	1704.66	0.02111	0.04521	0.06397	0.09222	0.1104	0.13406				3604.92	0.03184	0.05795	0.08964	0.13415	0.17854	0.20833
	1703.24	0.02143	0.04389	0.06254	0.09112	0.10926	0.13255				3603.49	0.03085	0.05653	0.08776	0.13223	0.17644	0.20649
	1701.81	0.0222	0.04257	0.06138	0.09027	0.10816	0.13097				3602.06	0.03006	0.05527	0.08605	0.13059	0.1747	0.20529
	1700.38	0.02346	0.04136	0.06062	0.08974	0.10739	0.12962				3600.64	0.02934	0.05412	0.08442	0.12911	0.17314	0.20443
	1698.95	0.02514	0.0405	0.06028	0.08961	0.10718	0.12871				3599.21	0.02864	0.05306	0.08287	0.12772	0.17163	0.20367
	1697.52	0.02712	0.04021	0.06035	0.08987	0.10757	0.12823				3597.78	0.02795	0.05206	0.08146	0.12646	0.17015	0.20287
	1696.1	0.0294	0.04058	0.0608	0.0904	0.1084	0.1281				3596.35	0.02732	0.05106	0.08024	0.12537	0.16874	0.20196
	1694.67	0.03211	0.04154	0.06163	0.09108	0.10944	0.12835				3594.93	0.02671	0.05001	0.07919	0.12442	0.16741	0.20085
	1693.24	0.03541	0.04301	0.06277	0.0919	0.11055	0.12912				3593.5	0.0261	0.04889	0.07821	0.12357	0.16621	0.19955
	1691.81	0.03935	0.04493	0.06418	0.09296	0.11182	0.13053				3592.07	0.02546	0.04778	0.0772	0.12273	0.16522	0.1982
	1690.39	0.04368	0.04727	0.06586	0.09433	0.11343	0.13251				3590.64	0.02475	0.04672	0.0761	0.12184	0.16439	0.19694
	1688.96	0.04794	0.04993	0.06786	0.09597	0.11543	0.13475				3589.22	0.02395	0.04568	0.07493	0.12084	0.16351	0.19569
	1687.53	0.05173	0.05271	0.07019	0.09779	0.11771	0.13685				3587.79	0.02305	0.04461	0.07377	0.11964	0.16229	0.19423
	1686.1	0.0551	0.05546	0.07282	0.09976	0.12014	0.13857				3586.36	0.0221	0.04352	0.07268	0.11821	0.1606	0.19246
	1684.68	0.05837	0.05815	0.07565	0.10185	0.12262	0.13993				3584.93	0.02116	0.04247	0.07174	0.11663	0.15861	0.19052
	1683.25	0.06168	0.06075	0.07846	0.10394	0.12499	0.14108				3583.5	0.02028	0.0416	0.07096	0.11504	0.15664	0.18862
	1681.82	0.06477	0.06316	0.08099	0.10587	0.12699	0.14206				3582.08	0.01945	0.04094	0.0703	0.11354	0.15486	0.18679
	1680.39	0.06735	0.06521	0.08318	0.10757	0.12853	0.1429				3580.65	0.01867	0.04042	0.06964	0.11212	0.15325	0.18487
	1678.96	0.06936	0.06687	0.08523	0.10911	0.12978	0.14377				3579.22	0.0179	0.0399	0.06888	0.11065	0.15169	0.18269
	1677.54	0.07099	0.06826	0.08745	0.11066	0.13106	0.14492				3577.79	0.01713	0.03927	0.06798	0.10907	0.15013	0.18027
	1676.11	0.07245	0.0696	0.08995	0.11234	0.13254	0.14637				3576.37	0.01639	0.03851	0.06695	0.10741	0.14858	0.17777
	1674.68	0.07383	0.07101	0.09259	0.11409	0.13418	0.14789				3574.94	0.01571	0.03772	0.06588	0.10582	0.14705	0.17539
	1673.25	0.07511	0.07242	0.09509	0.11569	0.13583	0.14916				3573.51	0.01514	0.037	0.06486	0.10445	0.14561	0.17331
	1671.83	0.07617	0.07361	0.09715	0.11696	0.13732	0.1499				3572.08	0.0147	0.03644	0.06395	0.10337	0.14433	0.17161
	1670.4	0.0769	0.07434	0.09862	0.11786	0.13862	0.15001				3570.66	0.0144	0.03601	0.06313	0.10253	0.14327	0.17029
	1668.97	0.07727	0.07454	0.09958	0.11856	0.13979	0.14975				3569.23	0.01419	0.03563	0.06231	0.10179	0.14231	0.16925
	1667.54	0.07725	0.07438	0.10013	0.1192	0.14091	0.14952				3567.8	0.01397	0.03521	0.0614	0.10096	0.14124	0.16826
	1666.12	0.0767	0.0741	0.10019	0.11974	0.14186	0.14956				3566.37	0.0137	0.03473	0.06038	0.09991	0.13992	0.16708
	1664.69	0.07554	0.07379	0.09966	0.12001	0.14242	0.14977				3564.94	0.01336	0.03421	0.05926	0.0986	0.13837	0.16557
	1663.26	0.07403	0.07338	0.09872	0.11987	0.1425	0.14989				3563.52	0.01299	0.03367	0.05809	0.0971	0.13664	0.16368
	1661.83	0.07258	0.07289	0.09771	0.11931	0.1422	0.14987				3562.09	0.01261	0.0331	0.0569	0.0955	0.13478	0.1615
	1660.4	0.07144	0.07243	0.09687	0.11851	0.14163	0.14986				3560.66	0.01225	0.03248	0.05572	0.09387	0.13284	0.15917
	1658.98	0.07053	0.07209	0.09618	0.11766	0.14094	0.15001				3559.23	0.01195	0.03182	0.0546	0.09222	0.13089	0.15691
	1657.55	0.06958	0.07186	0.0956	0.11685	0.14027	0.15027				3557.81	0.01169	0.03115	0.0536	0.09056	0.12897	0.15484
	1656.12	0.06828	0.0716	0.09503	0.11604	0.13961	0.15028				3556.38	0.01148	0.03054	0.05272	0.08892	0.12706	0.15295
	1654.69	0.06664	0.07109	0.09436	0.11512	0.13874	0.14971				3554.95	0.01129	0.03001	0.05199	0.08737	0.12511	0.15114
	1653.27	0.06499	0.07014	0.09354	0.11406	0.13756	0.14856				3553.52	0.01112	0.02958	0.0514	0.08598	0.12315	0.14939
	1651.84	0.06375	0.06875	0.09268	0.11292	0.1362	0.14728				3552.1	0.011	0.02924	0.05095	0.08481	0.12134	0.14771
	1650.41	0.06293	0.06719	0.09198	0.11185	0.13494	0.14635				3550.67	0.01092	0.02899	0.05061	0.0839	0.11983	0.14613
	1648.98	0.06218	0.06575	0.09152	0.11097	0.1339	0.14589				3549.24	0.01088	0.02881	0.05034	0.08321	0.11866	0.1446
	1647.56	0.06129	0.06456	0.09127	0.11023	0.13307	0.14573				3547.81	0.01087	0.02871	0.05012	0.0827	0.11774	0.14308
	1646.13	0.06027	0.06361	0.09115	0.10958	0.13247	0.14579				3546.38	0.01088	0.02864	0.04995	0.08232	0.11698	0.14166
	1644.7	0.05921	0.06288	0.09113	0.10897	0.13216	0.14606				3544.96	0.0109	0.02859	0.04985	0.08209	0.11639	0.14053
	1643.27	0.0582	0.06236	0.09116	0.10838	0.13223	0.14647				3543.53	0.01091	0.02854	0.04978	0.08204	0.11599	0.13979
	1641.84	0.05737	0.06202	0.09124	0.10784	0.13269	0.14685				3542.1	0.01089	0.02847	0.04968	0.08211	0.11571	0.13936
	1640.42	0.05682	0.06179	0.09131	0.10738	0.13343	0.14708				3540.67	0.01084	0.02835	0.04948	0.08221	0.11543	0.13905
	1638.99	0.05654	0.06155	0.09131	0.10705	0.13424	0.14717				3539.25	0.01076	0.0282	0.04916	0.08223	0.11507	0.13872
	1637.56	0.05636	0.06119	0.09121	0.10691	0.13492	0.14723				3537.82	0.01069	0.02805	0.04877	0.08211	0.11462	0.13836
	1636.13	0.05607	0.06063	0.09103	0.10696	0.13535	0.14743				3536.39	0.01063	0.02793	0.04833	0.08184	0.11405	0.13801
	1634.71	0.05557	0.05994	0.09087	0.10707	0.13541	0.14791				3534.96	0.01058	0.02784	0.04784	0.08143	0.11334	0.1377
	1633.28	0.05492	0.0594	0.09082	0.10703	0.1351	0.14869				3533.54	0.0105	0.02775	0.04729	0.08086	0.1125	0.13734
	1631.85	0.05435	0.05931	0.09102	0.10678	0.13464	0.14968				3532.11	0.0104	0.02765	0.04669	0.08012	0.11152	0.13682
	1630.42	0.0541	0.05986	0.09161	0.10648	0.13434	0.15078				3530.68	0.0103	0.02752	0.04606	0.07923	0.11045	0.13609
	1629	0.05428	0.06108	0.09269	0.10633	0.13441	0.15192				3529.25	0.01021	0.02735	0.04539	0.07822	0.1093	0.13518
	1627.57	0.05478	0.06277	0.09416	0.1064	0.13472	0.15304				3527.82	0.01012	0.02715	0.04468	0.07714	0.10812	0.13416
	1626.14	0.05534	0.06455	0.09572	0.10667	0.13499	0.15412				3526.4	0.01005	0.02693	0.04396	0.07602	0.1069	0.13311
	1624.71	0.05577	0.06609	0.09706	0.10706	0.13502	0.15512				3524.97	0.01001	0.02671	0.04328	0.07488	0.10563	0.13209
	1623.28	0.05604	0.06727	0.09806	0.10755	0.13476	0.15601				3523.54	0.01	0.02651	0.0427	0.07377	0.1043	0.13111
	1621.86	0.05626	0.06808	0.0987	0.10813	0.13429	0.15674				3522.11	0.00998	0.02634	0.04223	0.07279	0.10302	0.1302
	1620.43	0.05654	0.06852	0.09902	0.1087	0.13372	0.15733				3520.69	0.00998	0.0262	0.04187	0.07202	0.10193	0.12943
	1619	0.05691	0.06854	0.09918	0.10913	0.13327	0.1579				3519.26	0.00997	0.02607	0.04157	0.07145	0.10107	0.12876
	1617.57	0.0573	0.06831	0.09953	0.10946	0.13327	0.15864				3517.83	0.00995	0.02594	0.04128	0.07097	0.10035	0.12805
	1616.15	0.05765	0.06815	0.10032	0.10992	0.13395	0.15961				3516.4	0.00993	0.02581	0.041	0.07048	0.09964	0.12718
	1614.72	0.05792	0.06832	0.10148	0.11069	0.13522	0.1607				3514.98	0.00993	0.02571	0.04075	0.06998	0.09891	0.12616
	1613.29	0.05809	0.06883	0.10268	0.11169	0.13679	0.16179				3513.55	0.00995	0.02564	0.04056	0.06957	0.09823	0.12518
	1611.86	0.05806	0.06949	0.10363	0.11271	0.13845	0.1628				3512.12	0.01	0.02563	0.04047	0.06931	0.09769	0.12444
	1610.44	0.05781	0.07019	0.10423	0.11364	0.14012	0.16372				3510.69	0.01005	0.02566	0.04043	0.06918	0.09725	0.12393
	1609.01	0.05744	0.07094	0.1046	0.11456	0.14183	0.1646				3509.26	0.01011	0.02569	0.04037	0.06898	0.09679	0.12347
	1607.58	0.05717	0.07187	0.10493	0.11562	0.14355	0.16555				3507.84	0.01019	0.0257	0.04022	0.06857	0.0962	0.12285
	1606.15	0.05711	0.07305	0.10534	0.11688	0.1453	0.16665				3506.41	0.01026	0.02568	0.03996	0.0679	0.09543	0.12202
	1604.72	0.05719	0.07449	0.10578	0.11828	0.14711	0.16791				3504.98	0.0103	0.02563	0.03961	0.06707	0.09453	0.12108
	1603.3	0.05727	0.07611	0.10612	0.11972	0.14898	0.16928				3503.55	0.01032	0.02557	0.03926	0.06625	0.0936	0.12016
	1601.87	0.0573	0.07784	0.10636	0.1212	0.1509	0.17073				3502.13	0.01033	0.02552	0.03894	0.06555	0.09272	0.11931
	1600.44	0.05746	0.07979	0.10677	0.12279	0.15291	0.17238				3500.7	0.01034	0.02546	0.03868	0.06498	0.09194	0.11849
											3499.27	0.01039	0.02541	0.03845	0.0645	0.09124	0.11761
											3497.84	0.01048	0.02537	0.03823	0.06404	0.09058	0.11661
											3496.42	0.0106	0.02535	0.038	0.06354	0.08991	0.11552
											3494.99	0.01077	0.02537	0.03774	0.063	0.08923	0.11439
											3493.56	0.01097	0.02535	0.03749	0.06244	0.0885	0.11326
											3492.13	0.01117	0.02536	0.03725	0.0619	0.08773	0.11216
											3490.7	0.01134	0.02538	0.03709	0.06148	0.08697	0.11114
											3489.28	0.01144	0.02539	0.03705	0.06127	0.08636	0.1103
											3487.85	0.01149	0.02541	0.03708	0.06127	0.086	0.10967
											3486.42	0.0115	0.02542	0.03713	0.06138	0.08584	0.10915
											3484.99	0.01152	0.02546	0.03715	0.06148	0.08573	0.1086
											3483.57	0.01154	0.02549	0.03714	0.06154	0.08557	0.10795
											3482.14	0.01155	0.02552	0.03713	0.06154	0.08537	0.10725
											3480.71	0.01156	0.02553	0.03713	0.06152	0.08518	0.10659
											3479.28	0.01158	0.02552	0.03715	0.06149	0.08502	0.10601
											3477.86	0.01161	0.0255	0.03715	0.06142	0.08483	0.10553
											3476.43	0.01166	0.02546	0.03711	0.06125	0.08458	0.10509
											3475	0.01173	0.02541	0.03705	0.06097	0.08424	0.10464
											3473.57	0.01181	0.02538	0.03698	0.06062	0.08382	0.10415
											3472.14	0.01193	0.02537	0.03692	0.06027	0.08336	0.10362
											3470.72	0.01209	0.02539	0.0369	0.05999	0.08286	0.10309
											3469.29	0.0123	0.02544	0.03691	0.05976	0.08233	0.10254
											3467.86	0.01256	0.02552	0.03695	0.05949	0.08178	0.10196
											3466.43	0.01287	0.02563	0.03698	0.05912	0.08124	0.10131
											3465.01	0.01322	0.02577	0.037	0.05865	0.08068	0.1006
											3463.58	0.01358	0.02591	0.037	0.0581	0.08006	0.09984
											3462.15	0.01393	0.02605	0.037	0.05751	0.07934	0.09909
											3460.72	0.01424	0.0262	0.03699	0.05693	0.0785	0.09838
											3459.3	0.01449	0.02635	0.03699	0.05642	0.07762	0.09774
											3457.87	0.01469	0.0265	0.037	0.05606	0.0768	0.09726
											3456.44	0.01489	0.02663	0.03695	0.0559	0.07614	0.09698
											3455.01	0.01513	0.02678	0.03692	0.05591	0.07571	0.09688
											3453.58	0.01541	0.02695	0.0369	0.05602	0.07545	0.09681
											3452.16	0.01569	0.02714	0.03687	0.05612	0.0753	0.09669
											3450.73	0.01587	0.02731	0.03682	0.05617	0.07521	0.09652
											3449.3	0.01592	0.0274	0.03676	0.0562	0.07521	0.0964
											3447.87	0.01587	0.0274	0.03668	0.05621	0.0753	0.09636
											3446.45	0.01583	0.02733	0.0366	0.05622	0.0754	0.09637
											3445.02	0.01586	0.0273	0.03656	0.05623	0.07546	0.09637
											3443.59	0.01596	0.02738	0.03655	0.05623	0.07542	0.09632
											3442.16	0.01607	0.02758	0.03657	0.0562	0.07528	0.09621
											3440.74	0.01618	0.02785	0.0366	0.05615	0.07507	0.09599
											3439.31	0.01626	0.02815	0.03663	0.05609	0.07481	0.09568
											3437.88	0.01632	0.0284	0.03665	0.05603	0.07453	0.09532
											3436.45	0.01636	0.02861	0.03666	0.05595	0.07424	0.09497
											3435.02	0.01637	0.02882	0.03667	0.05581	0.07394	0.09465
											3433.6	0.01639	0.02909	0.03669	0.05564	0.07364	0.09436
											3432.17	0.0164	0.02941	0.03672	0.05544	0.07334	0.09407
											3430.74	0.01643	0.02971	0.03677	0.05525	0.07302	0.09378
											3429.31	0.01646	0.02996	0.03684	0.05509	0.07266	0.09347
											3427.89	0.01651	0.03015	0.03692	0.05497	0.07229	0.09315
											3426.46	0.01658	0.03028	0.03699	0.05489	0.07196	0.09286
											3425.03	0.01672	0.03035	0.03703	0.05486	0.07171	0.09264
											3423.6	0.01695	0.03034	0.03704	0.05486	0.07156	0.0925
											3422.18	0.01724	0.03025	0.03707	0.0549	0.07148	0.09242
											3420.75	0.01752	0.0301	0.03711	0.05495	0.07147	0.09238
											3419.32	0.01777	0.02988	0.03717	0.05498	0.0715	0.09233
											3417.89	0.01802	0.02965	0.03722	0.05499	0.07153	0.09225
											3416.46	0.01827	0.02944	0.03723	0.055	0.07156	0.09216
											3415.04	0.01852	0.02926	0.03722	0.05498	0.07161	0.09208
											3413.61	0.01878	0.02912	0.0372	0.05497	0.07164	0.09202
											3412.18	0.01906	0.02906	0.03721	0.05497	0.07161	0.09193
											3410.75	0.01935	0.02911	0.03725	0.05497	0.07148	0.09184
											3409.33	0.01961	0.02926	0.03732	0.05497	0.0713	0.09177
											3407.9	0.01984	0.02939	0.0374	0.05498	0.07113	0.09176
											3406.47	0.02002	0.02941	0.03746	0.05499	0.07102	0.09181
											3405.04	0.02013	0.02933	0.03749	0.055	0.07096	0.09191
											3403.62	0.02016	0.02924	0.03748	0.05501	0.07093	0.09202
											3402.19	0.02009	0.02924	0.03743	0.05501	0.07089	0.09212
											3400.76	0.01994	0.02939	0.03735	0.055		0.09217
